# Supplementary material for: Methylomic, Proteomic, and Metabolomic Correlates of Traffic-Related Air Pollution in the Context of Cardiorespiratory Health: A Systematic Review, Pathway Analysis, and Network Analysis
Source: Toxics. 2023 Dec 12;11(12):1014. doi: 10.3390/toxics11121014 (PMC10748071; doi:10.3390/toxics11121014)
Supplement: Supplementary file 1 [file toxics-11-01014-s001.zip]

Archive with 3 entries (3 files):
- Supplement S1 .pdf
- Supplement S2 .xlsx
- Table S7 FOR MANUSCRIPT INSERTION.xlsx
